# Supplementary material for: Relevance of HOTAIR rs920778 and rs12826786 Genetic Variants in Bladder Cancer Risk and Survival
Source: Cancers (Basel). 2024 Jan 19;16(2):434. doi: 10.3390/cancers16020434 (PMC10814037; doi:10.3390/cancers16020434)
Supplement: Supplementary file 1 [file cancers-16-00434-s001.zip]

Archive with 1 entries (1 files):
- cancers-2808201-supplementary.pdf
